# Supplementary material for: PARP Inhibitors for Metastatic CRPC: More Answers than Questions, a Systematic Review and Meta-Analysis
Source: Pharmaceuticals (Basel). 2025 Jul 8;18(7):1015. doi: 10.3390/ph18071015 (PMC12298444; doi:10.3390/ph18071015)
Supplement: Supplementary file 1 [file pharmaceuticals-18-01015-s001.zip]

Archive with 1 entries (1 files):
- pharmaceuticals-3693238-supplementary.pdf
